# Supplementary material for: Recurrent Plasmodium vivax Cases of Both Short and Long Latency Increased with Transmission Intensity and Were Distributed Year-Round in the Most Affected Municipalities of the RACCN, Nicaragua, 2013–2018
Source: Int J Environ Res Public Health. 2022 May 19;19(10):6195. doi: 10.3390/ijerph19106195 (PMC9142003; doi:10.3390/ijerph19106195)
Supplement: Supplementary file 1 [file ijerph-19-06195-s001.zip]

Archive with 1 entries (1 files):
- ijerph-1688500-supplementary.pdf
